# Supplementary material for: Age-specific acceleration in malignant melanoma
Source: F1000Res. 2017 Feb 24;6:27. Originally published 2017 Jan 9. [Version 2] doi: 10.12688/f1000research.10491.2 (PMC5381631; doi:10.12688/f1000research.10491.2)
Supplement: Summary data for Figure 1, age-specific incidence of melanoma in different time periods and different countries [file f1000research-6-11884-s0000.tgz]

Archive with 1 entries (1 files):
- 484a50ba-39fa-4ca0-a06d-65254805aafe_Dataset1_Figure1.csv
