# Supplementary material for: Age-specific acceleration in malignant melanoma
Source: F1000Res. 2017 Feb 24;6:27. Originally published 2017 Jan 9. [Version 2] doi: 10.12688/f1000research.10491.2 (PMC5381631; doi:10.12688/f1000research.10491.2)
Supplement: Raw age-specific incidence data for Australia for different age groups in different years — Data obtained from Australian Institute of Health and Welfare (AIHW) 2016, Australian Cancer Incidence and Mortality (ACIM) books: Melanoma of the skin, Canberra: AIHW. Available at http://www.aihw.gov.au/acim-books. [file f1000research-6-11884-s0001.tgz]

Archive with 1 entries (1 files):
- 74303eb9-75d9-4e1f-8160-bc14dd77348c_Dataset2_IncidenceAUS.csv
