# Supplementary material for: Age-specific acceleration in malignant melanoma
Source: F1000Res. 2017 Feb 24;6:27. Originally published 2017 Jan 9. [Version 2] doi: 10.12688/f1000research.10491.2 (PMC5381631; doi:10.12688/f1000research.10491.2)
Supplement: Raw age-specific incidence data for Great Britain for different age groups in different years — Data obtained from (1) Office for National Statistics, Cancer Registration Statistics, England, available at http://www.ons.gov.uk/peoplepopulationandcommunity/healthandsocialcare/conditionsanddiseases/datasets/cancerregistrationstatisticscancerregistrationstatisticsengland, (2) Welsh Cancer Intelligence and Surveillance Unit, Cancer in Wales, available at: http://www.wcisu.wales.nhs.uk/cancer-in-wales-1, and (3) Information and Statistics Division Scotland, Cancer Statistics, available at: http://www.isdscotland.org/Health-Topics/Cancer/Cancer-Statistics/Skin/ [file f1000research-6-11884-s0002.tgz]

Archive with 1 entries (1 files):
- 234b6f81-153a-4ddc-9865-95a616047091_Dataset3_IncidenceGB.csv
