# Supplementary material for: Age-specific acceleration in malignant melanoma
Source: F1000Res. 2017 Feb 24;6:27. Originally published 2017 Jan 9. [Version 2] doi: 10.12688/f1000research.10491.2 (PMC5381631; doi:10.12688/f1000research.10491.2)
Supplement: Raw age-specific incidence data for USA for different age groups in different years — Data obtained from Surveillance Research Program of the Division of Cancer Control and Population Sciences, National Cancer Institute, available at: http://seer.cancer.gov/seerstat [file f1000research-6-11884-s0003.tgz]

Archive with 1 entries (1 files):
- fb775f67-3f88-407d-ba28-25a6c9c38958_Dataset4_IncidenceUSA.csv
