# Supplementary material for: Age-specific acceleration in malignant melanoma
Source: F1000Res. 2017 Feb 24;6:27. Originally published 2017 Jan 9. [Version 2] doi: 10.12688/f1000research.10491.2 (PMC5381631; doi:10.12688/f1000research.10491.2)
Supplement: Transformation of raw data in Datasets 2–4 into summary statistics used in the figures and analyses and in Table 1 and 2 [file f1000research-6-11884-s0004.tgz]

Archive with 1 entries (1 files):
- 5c03bff8-b450-40d8-95b3-3d25046e634c_Dataset5_IncidenceAnalysis.csv
