# Supplementary material for: Age-specific acceleration in malignant melanoma
Source: F1000Res. 2017 Feb 24;6:27. Originally published 2017 Jan 9. [Version 2] doi: 10.12688/f1000research.10491.2 (PMC5381631; doi:10.12688/f1000research.10491.2)
Supplement: Summary data for Figure 2, age-specific acceleration of melanoma in different time periods and different countries [file f1000research-6-11884-s0005.tgz]

Archive with 1 entries (1 files):
- 24de6c9e-c1c5-4b7c-a5c2-3f2c4f9d765c_Dataset6_Figure2.csv
